# Supplementary material for: RNN-BiLSTM-CRF based amalgamated deep learning model for electricity theft detection to secure smart grids
Source: PeerJ Comput Sci. 2024 Feb 26;10:e1872. doi: 10.7717/peerj-cs.1872 (PMC10909240; doi:10.7717/peerj-cs.1872)
Supplement: Supplemental Information 1 — This model is developed in Python. [file peerj-cs-10-1872-s001.zip]

Archive with 1 entries (1 files):
- cs-88474-Electricity.ipynb
